# Supplementary material for: Genetics of Exertional Heat Illness: Revealing New Associations and Expanding Heterogeneity
Source: Int J Mol Sci. 2024 Oct 19;25(20):11269. doi: 10.3390/ijms252011269 (PMC11508780; doi:10.3390/ijms252011269)
Supplement: Supplementary file 1 [file ijms-25-11269-s001.zip]

Archive with 2 entries (2 files):
- Supplemental_Materials.pdf
- Supplemental_Tables S1-S3.xlsx
