# Supplementary material for: Genetics of Exertional Heat Illness: Revealing New Associations and Expanding Heterogeneity
Source: Int J Mol Sci. 2024 Oct 19;25(20):11269. doi: 10.3390/ijms252011269 (PMC11508780; doi:10.3390/ijms252011269)
Supplement: Supplementary file 1 [file ijms-25-11269-s001.zip › Supplemental_Tables S1-S3.xlsx]

## Sheet: Table S1
Table S1. Rare coding variants identified in genes associated with metabolic myopathies, muscle disorders of contraction and calcium dysregulation
N	Gene	Transcript	Variant ID	DNA Variant	Amino acid change	Popmax	ClinVar	CADD	REVEL	AGMG
1	AGL	NM_000642.3	rs367713487	c.2597A>T	p.His866Leu	2e-05	VUS	21	0.21	VUS
2	ALDOA	NM_001243177.4	rs929389001	c217A>G	p.Ile73Val	1e-05	VUS	24	0.47	VUS
3	ANO5	NM_213599.3	NR	c.1311G>C	p.Arg437Ser	NR	NA	23	0.29	VUS
4	CACNA1S	NM_000069.3	rs772213240	c.1723C>T	p.Leu575Phe	6e-05	VUS	26	0.89	VUS
		NM_000069.3	NR	c.2748C>G	p.His916Gln	2e-06	NA	25	0.83	VUS
5	CAPN3	NM_000070.3	rs146923842	c.2257G>A	p.Asp753Asn	0.001	VUS	25	0.65	VUS
		NM_000070.3	rs200759807	c.1813G>A	p.Val605Ile	0.0002	VUS	23	0.37	VUS
6	CLCN1	NM_000083.3	rs146469288	c.1831C>T	p.Arg611Cys	6e-05	VUS	23	0.79	VUS
7	ENO3	NM_001976.5	rs752617216	c.382G>T	p.Val128Phe	0.0001	VUS	24	0.32	VUS
8	JHP1	NM_020647.4	rs139101026	c.1866C>G	p.Ser622Arg	0.0005	NA	21	0.08	VUS
9	LDHA	NM_005566.4	rs147520495	c.854A>T	p.Asp285Val	0.0003	VUS	29	0.28	VUS
10	MYH1	NM_005963.4	rs146933070	c.140T>A	p.Phe47Ser	1e-05	NA	26	0.68	VUS
11	MYH2	NM_017534.6	rs372837852	c.74T>C	p.Ile25Thr	0.0001	VUS	24	0.54	VUS
12	OBSCN	NM_001386125.1	rs183397607	c.6319G>C	p.Glu2107Gln	0.0004	NA	23	0.42	VUS
		NM_001386125.1	rs149452994	c.11933C>A	p.Ala3978Asp	3e-05	NA	23	0.77	VUS
		NM_001386125.1	rs778878219	c.17252G>T	p.Arg5751His	0.0001	NA	21	0.18	VUS
13	PFKM	NM_001166687.2	rs866904446	c.736C>T	p.Arg246Ter	4e-06	P	40	NR	P
14	PHKA1	NM_002637.4	NR	c.365C>A	p.Ala122Asp	NR	NA	21	0.56	VUS
15	PHKB	NM_000293.3	rs141208535	c.470C>T	p.Thr157Ile	1e-05	VUS	27	0.65	VUS
		NM_000293.3	rs142381554	c.2075A>G	p.Lys692Arg	NR	NA	23	0.51	VUS
		NM_000293.3	rs201360702	c.A2195A>G	p.Asn732Ser	0.0004	VUS	22	0.24	VUS
16	RYR1	NM_000540.3	rs28933396	c.7304C>T	p.Arg2435Leu	NR	LP	32	0.94	LP
		NM_000540.3	NR	c.7598C>T	p.Ala2533Val†	NR	NA	26	0.69	VUS
		NM_000540.3	rs369422480	c.10505G>A	p.Arg3502Gln	4e-05	VUS	25	0.53	VUS
		NM_000540.3	rs1176364208	c.12568_12576del	p.Glu4190_Ile4192del	6e-05	VUS	22	NR	VUS
		NM_000540.3	rs139647387	c.13505A>G	p.Glu4502Gly	0.00014	VUS	24	0.53	VUS
		NM_000540.3	rs193922879	c.14524G>A	p.Val4842Met†	0.0002	VUS	29	0.93	VUS
	† variants found in individuals diagnosed with suscentibility to malignant hyperthermia
	NR - not reported
	NA - not annotated

## Sheet: Table S2
Table S2. Rare coding variants identified in nuclear genes associated with mitochondrial oxidative phosphorylation deficiencies
N	Gene	Transcipt	Variant ID	DNA Variant	Amino acid change	MAF	ClinVar	CADD	REVEL	ACMG
1	AARS2	NM_020745.4	rs772630843	c.670A>C	p.Ile224Leu	8e-05	VUS	24	0.6	VUS
2	ACADVL	NM_000018.4	rs398123090	c.605T>C	p.Leu225Pro	1e-05	P	32	0.95	P
3	ACADM	NM_000016.6	rs751938305	c.1096A>G	p.Asn366Asp	1e-05	NA	25	0.86	VUS
4	C1QBP	NM_001212.4	rs1318991638	c.118Tdup	p.Thr40AsnfsTer45	2e-05	NA	23	NR	LP
5	ETFB	NM_001985.3	NR	c.278Cdel	p.Pro93GlnfsTer45	1e-06	NA	24	NR	LP
6	FARS2	NM_006567.5	rs767530718	c.730A>C	p.Lys244Gln	0.0004	VUS	27	0.68	VUS
7	HADHA	NM_000182.5	rs200145855	c.80G>T	p.Arg27Leu	0.0002	VUS	23	0.44	VUS
		NM_000182.5	rs200715496	c.1196G>A	p.Arg399Gln	0.0001	VUS	27	0.53	VUS
		NM_000182.5	rs1478948506	c.1366C>G	p.His456Tyr	1e-05	VUS	27	0.8	VUS
8	HADHB	NM_000183.3	rs891954464	c.901G>A	p.Gly301Ser	2e-05	VUS	29	0.98	VUS
9	MTO1	NM_012123.4	rs769598652	c.458G>A	p.Gly153Glu	8e-05	VUS	25	0.53	VUS
10	NDUFAF1	NM_016013.4	rs144437724	c.638G>A	p.Arg213His	0.0005	VUS	23	0.71	VUS
11	NDUFAF2	NM_174889.5	rs755078834	c.62A>G	p.Glu21Gly	2e-05	VUS	28	0.39	VUS
12	NDUFAF5	NM_024120.5	rs1305602800	c.408dup	p.Ser137GlnfsTer5	2e-05	LP	26	NR	LP
13	NDUFA6	NM_002490.6	rs768463498	c.281_284del	p.Ile94LysfsTer44	6e-05	LP	29	NR	LP
14	NDUFAF6	NM_152416.4	rs753940482	c.742C>T	p.Arg248Trp	4e-05	NA	25	0.63	VUS
15	NDUFS1	NM_005006.7	rs1299999957	c.1333C>G	p.Leu445Val	1e-05	NA	24	0.8	VUS
16	NDUFS6	NM_004553.6	rs773264725	c.7G>A	p.Ala3Thr	9e-05	VUS	23	0.32	VUS
17	NDUFS7	NM_024407.5	rs760431596	c.331C>T	p.Arg111Cys	9e-05	NA	30	0.85	VUS
18	NDUFB9	NM_005005.3	NR	c.102G>A	p.Cys31Tyr	NR	NA	22	0.1	VUS
19	PPA2	NM_176869.3	rs146013446	c.514G>A	p.Glu172Lys	0.001	P	30	0.51	P
20	POLG	NM_002693.3	rs138929605	c.830A>C	p.His277Pro	0.0005	VUS	22	0.67	VUS
21	POLG2	NM_007215.4	NR	c.737G>A	p.Arg246Lys	2e-06	NA	22	0.33	VUS
22	SCO1	NM_004589.4	NR	c.649G>A	p.Val217Met	NR	NA	25	0.78	VUS
23	SLC16A1	NM_003051.4	rs77373295	c.979C>T	p.Pro327Ser	0.0009	VUS	26	0.64	VUS
24	SLC22A5	NM_003060.4	rs748111365	c.1533G>C	p.Glu511Asp	4e-05	VUS	23	0.72	VUS
25	TARS2	NM_025150.5	rs146012895	c.1975C>T	p.Arg659Trp	3e-05	VUS	24	0.67	VUS
26	TSFM	NM_005726.6	rs371076990	c.269G>A	p.Gly90Asp	0.0001	VUS	28	0.62	VUS
27	TRMT5	NM_020810.3	rs369185885	c.781A>G	p.Met261Val	0.0003	VUS	23	0.21	VUS
28	VARS2	NM_020442.6	rs758010983	c.469G>A	p.Ala157Thr	8e-05	VUS	28	0.43	VUS
	NR - not reported
	NA - not annotated

## Sheet: Table S3
	Table S3. Rare coding variants identified in genes associated with cardiomyopathies and arrhythmias
N	Gene	Transript	Variant ID	DNA Variant	Amino acid change	MAF	ClinVar	CADD	REVEL	ACMG
1	ACTN2	NM_001103.4	rs144025957	c.899C>T	p.Thr300Met	8e-05	VUS	24	0.33	VUS
		NM_001103.4	rs886046206	c.1031A>G	p.Asn344Ser	3e-05	VUS	20	0.19	VUS
2	ATP2A2	NM_170665.4	NR	c.2274G>C	p.Gln758His	NR	NA	27	0.74	VUS
3	BAG3	NM_004281.4	rs780615753	c.191C>T	p.Ser64Phe	3e-05	VUS	24	0.3	VUS
		NM_004281.4	rs369947845	c.743A>G	p.His248Arg	0.0001	VUS	23	0.32	VUS
4	CASQ2	NM_001232.4	NR	c.976C>G	p.Leu326Val	1e-07	NA	25	0.62	VUS
5	CTNNA3	NM_013266.4	rs373081692	c.2501G>T	p.Arg834Leu	0.0002	VUS	24	0.13	VUS
6	DES	NM_001927.4	rs1553603386	c.625G>C	p.Ala209Pro	NR	VUS	25	0.68	VUS
7	DSP	NM_004415.4	rs141163578	c.1103T>C	p.Ile368Thr	1e-05	VUS	27	0.87	VUS
8	FHOD3	NM_001281740.3	rs780516974	c.1913G>A	p.Arg638Gln	0.0001	VUS	29	0.25	VUS
9	HCN4	NM_005477.3	rs538668505	c.2995C>T	p.Arg999Trp	0.0002	VUS	23	0.29	VUS
10	JPH2	NM_020433.5	rs147407445	c.1204G>A	p.Glu402Lys	0.0005	VUS	24	0.19	VUS
11	KCNE2	NM_172201.2	rs148968498	c.80G>A	p.Arg27His	0.0007	VUS	24	0.76	VUS
12	LMNA	NM_170707.4	NR	c.555T>G	p.Asp185Glu	NR	NA	21	0.79	VUS
13	MYH6	NM_002471.4	rs376682837	c.2611C>T	p.Arg871Cys	0.0002	VUS	25	0.62	VUS
		NM_002471.4	NR	c.3250+1delAAG	p.Lys1084GlufsTer3	NR	NA	NR	NR	VUS
		NM_002471.4	rs201989347	c.4429C>G	p.Arg1477Gly	0.0001	VUS	25	0.84	VUS
14	MYH7	NM_000257.4	rs397516175	c.2846A>T	p.Glu949Val	2e-05	VUS	28	0.91	VUS
		NM_000257.4	NR	c.3589G>T	p.Ala1197Ser	NR	NA	25	0.45	VUS
		NM_000257.4	NR	c.4016A>G	p.Asp1339Gly	NR	NA	29	0.95	VUS
15	NEXN	NM_144573.4	NR	c.686T>C	p.Met229Thr	NR	NA	22	0.06	VUS
16	PRDM16	NM_022114.4	rs541077599	c.746A>G	p.Lys249Arg	0.0003	VUS	22	0.1	VUS
		NM_022114.4	rs763577669	c.2780A>C	p.His927Pro	6e-05	VUS	23	0.2	VUS
17	RYR2	NM_001035.3	rs752144775	c.1454G>A	p.Arg485Gln	0.0001	VUS	31	0.79	VUS
		NM_001035.3	rs200197527	c.5653G>C	p.Gly1885Arg	4e-05	VUS	23	0.1	VUS
18	TMEM43	NM_024334.3	rs570836197	c.659G>A	p.Arg220His	7e-05	VUS	24	0.24	VUS
19	TRDN	NM_006073.4	rs781494795	c.89A>G	p.Lys30Arg	3e-05	VUS	23	0.14	VUS
20	TRPM4	NM_017636.4	rs767887106	c.2713C>T	p.Arg905Trp	5e-05	VUS	25	0.84	VUS
21	TTN	NM_001267550.2	rs201904897	c.5264A>G	p.Asn1755Ser	7e-05	VUS	24	0.43	VUS
		NM_001267550.2	rs1182104962	c.14613C>A	p.Asn4871Lys	2e-05	NA	22	0.58	VUS
		NM_001267550.2	rs189951108	c.21548G>A	p.Cys7183Tyr	0.0009	VUS	23	NR	VUS
		NM_001267550.2	rs749192459	c.20524C>T	p.Pro15782Ser	1e-05	VUS	24	0.62	VUS
		NM_001267550.2	rs752764827	c.51961C>T	p.Arg17321Cyc	5e-05	VUS	27	0.42	VUS
		NM_001267550.2	rs772361876	c.66958C>T	p.Arg22320Cys	0.0002	VUS	24	0.51	VUS
		NM_001267550.2	rs372388682	c.67147G>A	p.Gly22383Arg	7e-05	VUS	24	0.63	VUS
		NM_001267550.2	rs750853901	c.71104G>T	p.Gly23702Trp	0.0001	VUS	24	0.85	VUS
		NM_001267550.2	rs373532064	c.84965G>A	p.Arg28322His	0.0001	VUS	22	0.18	VUS
		NM_001267550.2	rs75022916	c.90991C>T	p.Pro30331Ser	0.0009	VUS	24	0.47	VUS
		NM_001267550.2	rs748984928	c.95342G>A	p.Arg31781Gln	0.0002	VUS	25	0.73	VUS
22	VCL	NM_014000.3	NR	c.1288G>A	p.Asp430Asn	NR	NA	24	0.15	VUS
	NR - not reported
	NA - not annotated
